# Supplementary material for: A Bioorthogonal and Programmable Bacterial Delivery System for Spatiotemporally Targeted Therapy of Solid Tumors
Source: Exploration (Beijing). 2025 Dec 18;5(6):20240396. doi: 10.1002/EXP.20240396 (PMC12752581; doi:10.1002/EXP.20240396)
Supplement: Supplementary file 2 — Supporting information [file EXP2-5-20240396-s002.xlsx]

## Sheet: 工作表 1
Gene function	NCBI indentifier/Locus tag	Identifier used in this study	DNA sequence (5'-3')
perfringolysin O from Clostridium perfringens	NZ_CP075979.1	pfo	ATGATAAGATTTAAGAAAACAAAATTAATAGCAAGTATTGCAATGGCTTTATGTCTGTTTTCTCAACCAG TAATCAGTTTCTCAAAGGATATAACAGATAAAAATCAAAGTATTGATTCTGGAATATCAAGCTTAAGTTA CAATAGAAATGAAGTTTTAGCTAGTAATGGAGATAAAATTGAAAGTTTTGTTCCAAAGGAAGGTAAAAAG ACTGGTAATAAATTTATAGTTGTAGAACGTCAAAAAAGATCCCTTACAACATCACCAGTAGATATATCAA TAATTGATTCTGTAAATGATCGTACATATCCAGGAGCATTACAACTTGCAGATAAAGCCTTTGTGGAAAA TAGACCTACAATCTTAATGGTAAAAAGAAAGCCTATTAACATTA…
alkaline phosphatase	M13345.1	phoA	AAGCTTTGGAGATTATCGTCACTGCAATGCTTCGCAATATGGCGCAAAATGACCAACAGCGGTTGATTGA TCAGGTAGAGGGGGCGCTGTACGAGGTAAAGCCCGATGCCAGCATTCCTGACGACGATACGGAGCTGCTG CGCGATTACGTAAAGAAGTTATTGAAGCATCCTCGTCAGTAAAAAGTTAATCTTTTCAACAGCTGTCATA AAGTTGTCACGGCCGAGACTTATAGTCGCTTTGTTTTTATTTTTTAATGTATTTGTACATGGAGAAAATA AAGTGAAACAAAGCACTATTGCACTGGCACTCTTACCGTTACTGTTTACCCCTGTGACAAAAGCCCGGAC ACCAGAAATGCCTGTTCTGGAAAACCGGGCTGCTCAGGGCGATA…
toxin antitoxin	ADDGENE Plasmid #192473	Axe-Txe	AGGGTTATTTCGATGAAAGGAGAGAGTACTAATGCCAATTGCAATAGGAAATAAACGGTTACCCGTTACGTTGGATGAAAAGAGACAAAAAGAATTGCAGCAACTAAAGCAGAAGTACGGCAAAAGTGAATCCAGGATTATGTGTATTGCGTTAGATTTATTGATTGCCCAAGAAAAAGCAGGATTTGAGGTACCAGCACTCAAAAAGTGACGTCACTTTTTATCCTAAAAACTAAAAGTGATAGCACTTTTAATTATAAGAAGTTAGAATATTAATCATTTGCTTAATTGTACAATATAATGTACAATTGTTTTATAGAAATAAATAAGGGGTGAAAGGAATGGAAGCAGTAGCTTATTCAAATTTCCGCCAAAATTTACGTAGTTATATGAAACAAG…
